# Supplementary material for: Ginkgo biloba Responds to Herbivory by Activating Early Signaling and Direct Defenses
Source: PLoS One. 2012 Mar 20;7(3):e32822. doi: 10.1371/journal.pone.0032822 (PMC3308967; doi:10.1371/journal.pone.0032822)
Supplement: Table S1 — List of genes with fold change >2 and P values<0.05 from the microarray heterologous expression along with GO annotation analysis. (XLS) [file pone.0032822.s001.xls]

## Sheet: P<0.05 FC >2 and <-2
GeneName	Description	LogRatio	FC	LogRatioError	PValueLogRatio
At1g01620	plasma membrane intrinsic protein 1C (PIP1C) / aquaporin PIP1.3 (PIP1.3) / transmembrane protein B (TMPB) identical to plasma membrane intrinsic protein 1c SP:Q08733 from [Arabidopsis thaliana] [At1g01620.1]	-0.334483	-2.16015	0.0712788	2.69749e-06
At1g08315	armadillo/beta-catenin repeat family protein contains Pfam profile: PF00514 armadillo/beta-catenin-like repeat [At1g08315.1]	0.701556	5.02987	0.138845	4.35401e-07
At1g08620	transcription factor jumonji (jmj) family protein / zinc finger (C5HC2 type) family protein contains Pfam domains, PF02375: jmjN domain, PF02373: jmjC domain and PF02928: C5HC2 zinc finger [At1g08620.1]	1.68661	48.5973	0.354668	1.97993e-06
At1g17810	major intrinsic family protein / MIP family protein contains Pfam profile: MIP PF00230 [At1g17810.1]	0.434844	2.72172	0.196098	0.0265905
At1g20360	F-box protein-related contains weak hit to Pfam profile PF00646: F-box domain [At1g20360.1]	-0.415852	-2.60527	0.17719	0.0189291
At1g20890	expressed protein Location of ESTs OAO242 5' end, gb|Z30466 and OAO242 3' end, gb|Z30467 [At1g20890.1]	0.406613	2.55043	0.185064	0.0280098
At3g05910	pectinacetylesterase, putative similar to pectinacetylesterase precursor GI:1431629 from [Vigna radiata] [At3g05910.1]	0.42668	2.67103	0.221696	0.0542772
At1g21980	1-phosphatidylinositol-4-phosphate 5-kinase, putative / PIP kinase, putative / PtdIns(4)P-5-kinase, putative / diphosphoinositide kinase, putative strong similarity to phosphatidylinositol-4-phosphate 5-kinase AtPIP5K1 [Arabidopsis thaliana]...	0.427114	2.67371	0.163379	0.00894218
At1g23720	proline-rich extensin-like family protein contains proline-rich extensin domains, INTERPRO:IPR002965 [At1g23720.1]	0.494709	3.12398	0.158062	0.00174904
At3g49390	RNA-binding protein, putative RNA-binding protein RBP37, Arabidopsis thaliana, PIR:T04196 [At3g49390.1]	0.387862	2.44266	0.199978	0.0524372
At4g33680	aminotransferase class I and II family protein low similarity to Aromatic Aminotransferase from Pyrococcus horikoshii GP|14278621; contains Pfam profile PF00155 aminotransferase, classes I and II [At4g33680.1]	0.380003	2.39885	0.209154	0.0692393
At1g14820	SEC14 cytosolic factor family protein / phosphoglyceride transfer family protein contains Pfam PF00650 : CRAL/TRIO domain; similar to phosphatidylinositol/phosphatidylcholine transfer protein SP:P24280 [Saccharomyces cerevisiae (Baker's yeast)]...	0.378491	2.39051	0.193495	0.0504559
At1g28370	ERF domain protein 11 (ERF11) identical to ERF domain protein 11 (AtERF11) GI:15207789 from [Arabidopsis thaliana] [At1g28370.1]	0.377695	2.38614	0.225359	0.0937435
At4g39610	expressed protein contains Pfam profile PF04759: Protein of unknown function, DUF617 [At4g39610.1]	0.377271	2.38381	0.211463	0.0744074
At2g41460	apurinic endonuclease-redox protein / DNA-(apurinic or apyrimidinic site) lyase identical to apurinic endonuclease-redox protein SP: P45951 from [Arabidopsis thaliana] [At2g41460.1]	0.376327	2.37863	0.206709	0.0686736
At5g59570	myb family transcription factor contains Pfam profile: PF00249 myb-like DNA-binding domain [At5g59570.1]	0.376074	2.37725	0.199568	0.0595052
At1g24220	paired amphipathic helix repeat-containing protein weak similarity to transcription co-repressor Sin3 [Xenopus laevis] GI:4960210; contains Pfam profile PF02671: Paired amphipathic helix repeat [At1g24220.1]	0.58287	3.82711	0.0872808	2.42052e-11
At3g14710	F-box family protein ; similar to SKP1 interacting partner 2 (SKIP2) TIGR_Ath1:At5g67250 [At3g14710.1]	0.374506	2.36868	0.196444	0.0565946
At2g43890	polygalacturonase, putative / pectinase, putative similar to SP|P48979 Polygalacturonase precursor (EC 3.2.1.15) (PG) (Pectinase) {Prunus persica}; contains Pfam profile PF00295: Glycosyl hydrolases family 28 (polygalacturonases) [At2g43890.1]	0.371151	2.35045	0.207224	0.0732838
At4g19130	replication protein-related similar to replication protein A 70kDa [Oryza sativa] GI:13536993; contains Pfam profile PF00098: Zinc knuckle [At4g19130.1]	0.370126	2.34491	0.213834	0.0834683
At5g25090	plastocyanin-like domain-containing protein [At5g25090.1]	0.368647	2.33694	0.208088	0.076462
At4g08950	phosphate-responsive protein, putative (EXO) similar to phi-1 (phosphate-induced gene) [Nicotiana tabacum] GI:3759184; contains Pfam profile PF04674: Phosphate-induced protein 1 conserved region [At4g08950.1]	0.367717	2.33194	0.209842	0.0797133
At2g32720	cytochrome b5, putative similar to Cytochrome B5 SP:P49098 from [Nicotiana tabacum] [At2g32720.1]	0.364456	2.31449	0.212729	0.0866684
At4g29570	cytidine deaminase, putative / cytidine aminohydrolase, putative identical to cytidine deaminase homolog DesA [Arabidopsis thaliana] GI:4836443, cytidine deaminase 8 (CDA8) [Arabidopsis thaliana] GI:5080714; similar to cytidine deaminase (CDD)...	0.364023	2.31219	0.211201	0.0847822
At4g36800	RUB1-conjugating enzyme, putative (RCE1) this gene is frameshifted and may be a pseudogene; identical over first 79 amino acids to RUB1 conjugating enzyme [Arabidopsis thaliana] GI:6635457 [At4g36800.1]	0.36281	2.30574	0.189642	0.0557311
At5g07220	BAG domain-containing protein contains Pfam:PF02179 BAG domain [At5g07220.1]	0.362751	2.30542	0.210518	0.0848643
At3g53800	armadillo/beta-catenin repeat family protein contains Pfam profile: PF00514 armadillo/beta-catenin-like repeat [At3g53800.1]	0.361829	2.30054	0.219961	0.0999771
At5g37020	auxin-responsive factor (ARF8) identical to auxin response factor 8 GI:4104931 from [Arabidopsis thaliana] [At5g37020.1]	0.334422	2.15985	0.229342	0.14479
At5g23630	ATPase E1-E2 type family protein / haloacid dehalogenase-like hydrolase familiy protein similar to SP|O14072 Cation-transporting ATPase 4 (EC 3.6.3.-) {Schizosaccharomyces pombe}; contains InterPro accession IPR001757: ATPase, E1-E2 type; contains...	0.333593	2.15572	0.20684	0.106786
At2g40220	abscisic acid-insensitive 4 (ABI4) identical to AP2 domain transcription factor ABI4 GI:4587996 from [Arabidopsis thaliana]; sucrose uncoupled-6 (sun6) mutation PMID: 10972884 [At2g40220.1]	0.333348	2.15451	0.199283	0.0943802
At4g15610	integral membrane family protein contains TIGRFAM TIGR01569 : plant integral membrane protein TIGR01569; contains Pfam PF04535 : Domain of unknown function (DUF588) [At4g15610.1]	0.329883	2.13739	0.216607	0.12777
At1g72860	disease resistance protein (TIR-NBS-LRR class), putative domain signature TIR-NBS-LRR exists, suggestive of a disease resistance protein. [At1g72860.1]	0.328437	2.13028	0.206484	0.111695
At3g07650	zinc finger (B-box type) family protein similar to zinc finger protein GB:BAA33206 [Oryza sativa] [At3g07650.1]	0.327332	2.12487	0.225213	0.146103
At1g28050	zinc finger (B-box type) family protein [At1g28050.1]	0.394825	2.48213	0.192523	0.0402866
At1g29980	expressed protein contains Pfam profile PF04862: Protein of unknown function, DUF642 [At1g29980.1]	0.375796	2.37573	0.177671	0.0344193
At1g31580	expressed protein identical to ORF1 [Arabidopsis thaliana] gi|457716|emb|CAA50905 [At1g31580.1]	0.434272	2.71814	0.205353	0.0344503
At1g50730	expressed protein [At1g50730.1]	0.758501	5.73457	0.137415	3.39408e-08
At1g52940	calcineurin-like phosphoesterase family protein contains Pfam profile: PF00149 calcineurin-like phosphoesterase [At1g52940.1]	-0.428544	-2.68253	0.200325	0.0324155
At1g53400	expressed protein [At1g53400.1]	0.497546	3.14446	0.151592	0.00103024
At1g54400	heat shock family protein contains similarity to Swiss-Prot:P27397 18.0 kDa class I heat shock protein [Daucus carota] [At1g54400.1]	0.393464	2.47437	0.194372	0.0429409
At1g54850	expressed protein contains similarity to LMW heat shock protein GI:2326354 from (Arabidopsis thaliana) [At1g54850.1]	-0.881183	-7.60646	0.285128	0.0019983
At1g55150	DEAD box RNA helicase, putative (RH20) similar to ethylene-responsive RNA helicase GI:5669638 from [Lycopersicon esculentum]; contains Pfam profiles PF00270: DEAD/DEAH box helicase, PF00271: Helicase conserved C-terminal domain [At1g55150.1]	-0.695036	-4.95492	0.169473	4.11086e-05
At1g56460	PAPA-1-like family protein / zinc finger (HIT type) family protein contains Pfam profile PF04795: PAPA-1-like conserved region [At1g56460.1]	-0.559395	-3.62572	0.184134	0.00238175
At1g59760	ATP-dependent RNA helicase, putative similar to SP|P47047 ATP-dependent RNA helicase DOB1 {Saccharomyces cerevisiae}, HUA enhancer 2 [Arabidopsis thaliana] GI:16024936; contains Pfam profiles PF00270: DEAD/DEAH box helicase, PF00271: Helicase...	-0.436959	-2.73501	0.180336	0.0153916
At1g62660	beta-fructosidase (BFRUCT3) / beta-fructofuranosidase / invertase, vacuolar identical to beta-fructosidase GB:CAA67560 GI:1429209 [Arabidopsis thaliana]; supported by full-length cDNA GI:14517549; identical to cDNA Beta-fructosidase GI:3115854...	-0.428573	-2.68271	0.18139	0.0181415
At1g64520	26S proteasome regulatory subunit, putative (RPN12) similar to 26S proteasome regulatory complex subunit p30 GB:AAF08395 GI:6434966 from [Drosophila melanogaster] [At1g64520.1]	0.334469	2.16007	0.163602	0.0409132
At1g67035	expressed protein ; expression supported by MPSS [At1g67035.1]	0.630887	4.27451	0.166001	0.000144409
At1g68190	zinc finger (B-box type) family protein [At1g68190.1]	0.31365	2.05897	0.125503	0.0124492
At1g71230	COP9 signalosome subunit 5A / CSN subunit 5A (CSN5A) / c-JUN coactivator protein AJH2, putative (AJH2) COP9 complex subunit CSN5-2; identical to c-Jun coactivator protein AJH2 GI:3641312 from [Arabidopsis thaliana]; identical to cDNA CSN complex...	-0.527192	-3.3666	0.188969	0.00527365
At1g71310	expressed protein [At1g71310.1]	0.428439	2.68188	0.191393	0.0251867
At1g72520	lipoxygenase, putative similar to lipoxygenase gi:1495804 [Solanum tuberosum], gi:1654140 [Lycopersicon esculentum], GB:CAB56692 [Arabidopsis thaliana] [At1g72520.1]	0.416527	2.60932	0.192216	0.0302373
At1g74140	hypothetical protein [At1g74140.1]	-0.362278	-2.30292	0.175157	0.0386114
At1g76250	expressed protein [At1g76250.1]	-1.2834	-19.2045	0.152451	3.81418e-17
At1g78300	14-3-3 protein GF14 omega (GRF2) identical to GF14omega isoform GI:487791 from [Arabidopsis thaliana] [At1g78300.1]	0.497065	3.14098	0.183778	0.00683653
At1g78750	F-box family protein contains F-box domain Pfam:PF00646 [At1g78750.1]	-0.38387	-2.4203	0.190248	0.0436186
At2g01090	ubiquinol-cytochrome C reductase complex 7.8 kDa protein, putative / mitochondrial hinge protein, putative similar to SP|P48504 Ubiquinol-cytochrome C reductase complex 7.8 kDa protein (EC 1.10.2.2) (Mitochondrial hinge protein) (CR7) {Solanum...	0.720285	5.25152	0.111532	1.06013e-10
At2g02410	expressed protein [At2g02410.1]	0.311875	2.05057	0.134147	0.0200781
At2g02570	expressed protein [At2g02570.1]	-0.473272	-2.97353	0.190252	0.0128608
At2g03505	glycosyl hydrolase family protein 17 similar to Glucan endo-1,3-beta-glucosidase precursor (EC 3.2.1.39) ((1-3)-beta- glucan endohydrolase) ((1-3)-beta-glucanase) (Beta-1,3- endoglucanase) (Swiss-Prot:P52409) [Triticum aestivum]; similar to beta...	0.983317	9.62313	0.111934	1.56606e-18
At2g06530	SNF7 family protein contains Pfam domain, PF03357: SNF7 family [At2g06530.1]	0.360724	2.29469	0.174582	0.0388079
At2g07741	ATPase subunit 6, putative similar to ATPase subunit 6 GI:515963 from [Raphanus sativus]; contains Pfam profile: PF00119 ATP synthase, A subunit [At2g07741.1]	0.544912	3.50681	0.13841	8.25254e-05
At2g14050	minichromosome maintenance family protein / MCM family protein low similarity to SP|P49736 DNA replication licensing factor MCM2 {Homo sapiens}; contains Pfam profile PF00493: MCM2/3/5 family [At2g14050.1]	-0.615751	-4.12811	0.263478	0.0194386
At2g18540	cupin family protein contains Pfam profile PF00190: Cupin [At2g18540.1]	-0.380951	-2.40409	0.176516	0.0309148
At2g19170	subtilase family protein contains similarity to meiotic serine proteinase TMP GI:6468325 from [Lycopersicon esculentum] [At2g19170.1]	0.441632	2.7646	0.13513	0.00108234
At2g19480	nucleosome assembly protein (NAP), putative similar to nucleosome assembly protein 1 [Glycine max] GI:1161252; contains Pfam profile PF00956: Nucleosome assembly protein (NAP) [At2g19480.1]	0.479023	3.01317	0.179662	0.00767042
At2g20870	cell wall protein precursor, putative identical to Putative cell wall protein precursor (Swiss-Prot:P47925) [Arabidopsis thaliana]; weak similarity to mu-protocadherin (GI:7861967) [Rattus norvegicus] [At2g20870.1]	0.495685	3.13101	0.187146	0.00808147
At2g21830	DC1 domain-containing protein contains Pfam profilePF03107: DC1 domain [At2g21830.1]	0.397389	2.49683	0.187553	0.0341065
At2g31160	expressed protein contains Pfam profile PF04852: Protein of unknown function (DUF640) [At2g31160.1]	0.486103	3.06269	0.190614	0.0107662
At2g32160	expressed protein [At2g32160.2]	-0.433005	-2.71022	0.194332	0.0258689
At2g32300	uclacyanin I identical to uclacyanin I GI:3399767 from [Arabidopsis thaliana]; contains Pfam profile PF02298: Plastocyanin-like domain; identical to cDNA uclacyanin I GI:3399766 [At2g32300.1]	0.407811	2.55747	0.199398	0.0408341
At2g33440	splicing factor family protein similar to Splicing factor U2AF 65 kDa subunit (U2 snRNP auxiliary factor large subunit) {Homo sapiens} SP|P26368, {Mus musculus} SP|P26369; contains InterPro entry IPR000504: RNA-binding region RNP-1 (RNA recognition...	-0.635517	-4.32033	0.171694	0.00021437
At2g36720	PHD finger transcription factor, putative [At2g36720.1]	0.41166	2.58024	0.209669	0.0496027
At2g38810	histone H2A, putative strong similarity to histone H2A.F/Z Arabidopsis thaliana GI:2407800; contains Pfam profile PF00125 Core histone H2A/H2B/H3/H4 [At2g38810.1]	0.512274	3.25293	0.17284	0.00303798
At2g39460	60S ribosomal protein L23A (RPL23aA) identical to GB:AF034694 [At2g39460.1]	0.389691	2.45296	0.176345	0.0271173
At2g40900	nodulin MtN21 family protein similar to MtN21 [Medicago truncatula] GI:2598575; contains Pfam profile PF00892: Integral membrane protein [At2g40900.1]	0.497603	3.14487	0.165669	0.00266811
At2g43070	protease-associated (PA) domain-containing protein contains protease associated (PA) domain, Pfam:PF02225 [At2g43070.1]	-0.451993	-2.83135	0.19248	0.0188613
At2g43150	proline-rich extensin-like family protein similar to CRANTZ hydroxyproline-rich glycoprotein [Manihot esculenta] gi|7211797|gb|AAF40442; similar to extensin gi|1165322|gb|AAB53156; contains proline-rich extensin domains, INTERPRO:IPR002965 [At2g43150.1]	0.455548	2.85462	0.079922	1.19869e-08
At2g44950	zinc finger (C3HC4-type RING finger) family protein contains Pfam profile: PF00097 zinc finger, C3HC4 type (RING finger) [At2g44950.1]	-0.797864	-6.27863	0.262982	0.00241403
At2g45070	sec61beta family protein similar to SP|P52870 Protein transport protein SEC61 beta 1 subunit {Saccharomyces cerevisiae}; contains Pfam profile PF03911: Sec61beta family [At2g45070.1]	0.405179	2.54202	0.194063	0.0368091
At2g45410	LOB domain protein 19 / lateral organ boundaries domain protein 19 (LBD19) identical to SP|O22132 LOB domain protein 19 {Arabidopsis thaliana} [At2g45410.1]	0.420361	2.63246	0.174877	0.0162277
At3g01300	protein kinase, putative similar to protein kinase APK1A [Arabidopsis thaliana] Swiss-Prot:Q06548 [At3g01300.1]	-0.45893	-2.87693	0.200854	0.0223191
At3g03690	glycosyltransferase family 14 protein / core-2/I-branching enzyme family protein contains Pfam profile: PF02485 Core-2/I-Branching enzyme [At3g03690.1]	0.425416	2.66328	0.168526	0.0115918
At3g03760	LOB domain protein 20 / lateral organ boundaries domain protein 20 (LBD20) identical to SP|Q9SRV3 LOB domain protein 20 {Arabidopsis thaliana} [At3g03760.1]	0.351941	2.24875	0.0914542	0.000118953
At3g03980	short-chain dehydrogenase/reductase (SDR) family protein similar to short-chain type dehydrogenase/reductase SP:Q08632 [Picea abies] [At3g03980.1]	0.442217	2.76832	0.191775	0.0211152
At3g04220	disease resistance protein (TIR-NBS-LRR class), putative domain signature TIR-NBS-LRR exists, suggestive of a disease resistance protein. [At3g04220.1]	0.400114	2.51254	0.178106	0.0246727
At3g07840	polygalacturonase, putative / pectinase, putative strong similarity to polygalacturonase PGA3 [Arabidopsis thaliana] GI:3152948; contains non-consensus AA acceptor splice site at exon 3 [At3g07840.1]	0.34036	2.18957	0.141574	0.016212
At3g09600	myb family transcription factor contains Pfam profile: PF00249 myb-like DNA-binding domain [At3g09600.1]	-0.509318	-3.23086	0.135445	0.00016968
At3g15460	brix domain-containing protein contains Pfam domain, PF04427: Brix domain [At3g15460.1]	0.431934	2.70354	0.174047	0.0130756
At3g16220	expressed protein similar to CGI-18 protein GB:AAD27727 [Homo sapiens] [At3g16220.1]	-0.424254	-2.65616	0.185656	0.0223032
At3g52840	beta-galactosidase, putative / lactase, putative similar to beta-galactosidase precursor GI:3869280 from [Carica papaya] [At3g52840.1]	0.361421	2.29837	0.178965	0.0434348
At3g52950	CBS domain-containing protein / octicosapeptide/Phox/Bemp1 (PB1) domain-containing protein contains Pfam profiles: PF00571 CBS domain, PF00564: PB1 domain [At3g52950.1]	0.393534	2.47477	0.183349	0.0318438
At3g53750	actin 3 (ACT3) identical to SP|P53493 Actin 3 {Arabidopsis thaliana}; supported by full-length cDNA: Ceres: 19581. [At3g53750.1]	0.657295	4.5425	0.149117	1.04372e-05
At3g56990	glycine-rich protein conserved hypothetical protein SPCC330.09 - Schizosaccharomyces pombe, PIR:T41319 [At3g56990.1]	0.573652	3.74672	0.152631	0.000170992
At3g57390	MADS-box protein (AGL18) agamous-like protein 15 - Arabidopsis thaliana, PIR:S71200 [At3g57390.1]	-0.505384	-3.20172	0.187104	0.00691138
At3g57550	guanylate kinase 2 (GK-2) identical to guanylate kinase (GK-2) [Arabidopsis thaliana] gi|7861798|gb|AAF70409 [At3g57550.1]	0.491571	3.10149	0.184819	0.00781998
At3g57610	adenylosuccinate synthetase (ADSS) identical to adenylosuccinate synthetase, chloroplast precursor (EC 6.3.4.4) (IMP-- aspartate ligase) (AdSS) (AMPSase) (Swiss-Prot:Q96529) [Arabidopsis thaliana] [At3g57610.1]	0.424166	2.65562	0.172165	0.0137506
At3g60980	pentatricopeptide (PPR) repeat-containing protein contains Pfam profile PF01535: PPR repeat [At3g60980.1]	-0.403249	-2.53075	0.201757	0.0456418
At3g61180	zinc finger (C3HC4-type RING finger) family protein low similarity to RNF6 protein [Mus musculus] GI:20530241; contains Pfam profile PF00097: Zinc finger, C3HC4 type (RING finger) [At3g61180.1]	0.322132	2.09958	0.156398	0.039428
At4g08910	expressed protein [At4g08910.1]	0.390202	2.45585	0.192586	0.0427529
At4g09620	expressed protein hypothetical protein F6E13.15 - Arabidopsis thaliana,PIR2:T00682 [At4g09620.1]	0.479443	3.01608	0.173829	0.00581343
At4g11370	zinc finger (C3HC4-type RING finger) family protein strong similarity to RING-H2 finger protein RHA1a [Arabidopsis thaliana] GI:3790554; contains Pfam profile PF00097: Zinc finger, C3HC4 type (RING finger) [At4g11370.1]	0.455572	2.85477	0.19016	0.0165874
At4g13340	leucine-rich repeat family protein / extensin family protein similar to extensin-like protein [Lycopersicon esculentum] gi|5917664|gb|AAD55979; contains leucine-rich repeats, Pfam:PF00560; contains proline rich extensin domains, INTERPRO:IPR002965...	-0.427281	-2.67473	0.197923	0.0308637
At4g14930	acid phosphatase survival protein SurE, putative similar to Swiss-Prot:P36664 acid phosphatase surE (EC 3.1.3.2) (Stationary-phase survival protein surE) [Escherichia coli O157:H7]; contains Pfam domain PF01975: Survival protein SurE [At4g14930.1]	0.924373	8.40182	0.107059	5.91022e-18
At4g15760	monooxygenase, putative (MO1) similar to GI:3426062 [At4g15760.1]	-0.905742	-8.049	0.106831	2.28583e-17
At4g18670	leucine-rich repeat family protein / extensin family protein similar to extensin-like protein [Lycopersicon esculentum] gi|5917664|gb|AAD55979; contains leucine-rich repeats, Pfam:PF00560; contains proline rich extensin domains, INTERPRO:IPR002965...	-0.420964	-2.63611	0.139721	0.00258776
At4g22670	tetratricopeptide repeat (TPR)-containing protein similar to Hsc70-interacting protein (Hip) from {Homo sapiens} SP|P50502, {Rattus norvegicus} SP|P50503; contains Pfam profile PF00515: tetratricopeptide repeat (TPR) domain [At4g22670.1]	0.498126	3.14866	0.180771	0.00585917
At4g25340	immunophilin-related / FKBP-type peptidyl-prolyl cis-trans isomerase-related immunophilin FKBP46 - Spodoptera frugiperda (fall armyworm),PIR2:A55320 [At4g25340.1]	0.32699	2.1232	0.149979	0.0292401
At4g26550	expressed protein probable membrane protein YBL102w, yeast, PIR2:S45393 [At4g26550.1]	-0.65542	-4.52293	0.173166	0.000153758
At4g28030	GCN5-related N-acetyltransferase (GNAT) family protein contains Pfam profile PF00583: acetyltransferase, GNAT family [At4g28030.1]	0.429458	2.68818	0.19669	0.029005
At4g29220	phosphofructokinase family protein similar to phosphofructokinase [Amycolatopsis methanolica] GI:17432243; contains Pfam profile PF00365: Phosphofructokinase [At4g29220.1]	-1.03749	-10.9017	0.11679	6.48318e-19
At4g32830	protein kinase, putative similar to protein kinase p46XlEg22 [Xenopus laevis] gi|609280|emb|CAA78914; contains protein kinase domain, Pfam:PF00069 [At4g32830.1]	0.414252	2.59568	0.190113	0.0293335
At4g35790	phospholipase D delta / PLD delta (PLDDELTA) identical to phospholipase D delta SP: Q9C5Y0 from [Arabidopsis thaliana]; supporting cDNA gi|11761141|dbj|AB031047.1| [At4g35790.1]	0.402906	2.52875	0.19341	0.0372354
At5g01430	Got1-like family protein contains Pfam profile: PF04178 Got1-like family [At5g01430.1]	0.42603	2.66704	0.198253	0.0316411
At5g03260	laccase, putative / diphenol oxidase, putative similar to laccase [Pinus taeda][GI:13661207] [At5g03260.1]	0.431948	2.70363	0.128337	0.00076338
At5g04290	KOW domain-containing transcription factor family protein [At5g04290.1]	0.405023	2.54111	0.194611	0.0374163
At5g05420	immunophilin, putative / FKBP-type peptidyl-prolyl cis-trans isomerase, putative contains similarity to peptidyl-prolyl cis-trans isomerase [At5g05420.1]	0.414334	2.59618	0.203187	0.0414322
At5g06600	ubiquitin-specific protease 12 (UBP12) almost identical to ubiquitin-specific protease 12 GI:11993471 [Arabidopsis thaliana], one amino acid difference [At5g06600.1]	0.451853	2.83043	0.211326	0.0325021
At5g07300	copine, putative strong similarity to BONZAI1 [Arabidopsis thaliana] GI:15487382; contains Pfam profile PF00168: C2 domain [At5g07300.1]	-0.676796	-4.75112	0.175581	0.000115915
At5g08440	expressed protein [At5g08440.1]	0.51094	3.24295	0.180192	0.00457496
At5g10390	histone H3 identical to histone H3 from Zea mays SP|P05203, Medicago sativa GI:166384, Encephalartos altensteinii SP|P08903, Pisum sativum SP|P02300; contains Pfam profile PF00125 Core histone H2A/H2B/H3/H4 [At5g10390.1]	0.396928	2.49418	0.1997	0.0468537
At5g11060	homeobox protein knotted-1 like 4 (KNAT4) identical to homeobox protein knotted-1 like 4 ( KNAT4) SP:P48001 from [Arabidopsis thaliana] [At5g11060.1]	-1.14598	-13.9952	0.323392	0.000394674
At5g24380	transporter, putative similar to iron-phytosiderophore transporter protein yellow stripe 1 [Zea mays] GI:10770865; contains Pfam profile PF03169: OPT oligopeptide transporter protein [At5g24380.1]	-0.305449	-2.02045	0.0736498	3.36401e-05
At5g24620	thaumatin-like protein, putative similar to thaumatin-like protein [Arabidopsis thaliana] GI:2435406; contains Pfam profile PF00314: Thaumatin family [At5g24620.1]	0.671071	4.6889	0.158807	2.38207e-05
At5g25540	expressed protein [At5g25540.1]	-0.401933	-2.52309	0.198994	0.0434016
At5g26000	glycosyl hydrolase family 1 protein contains Pfam PF00232 : Glycosyl hydrolase family 1 domain; TIGRFAM TIGR01233: 6-phospho-beta-galactosidase; identical to Myrosinase precursor (Sinigrinase) (SP:P37702) [Arabidopsis thaliana] [At5g26000.1]	-0.377536	-2.38526	0.190632	0.047654
At5g26330	plastocyanin-like domain-containing protein / mavicyanin, putative similar to mavicyanin SP:P80728 from [Cucurbita pepo] [At5g26330.1]	0.46436	2.91313	0.174051	0.00763162
At5g34358	hypothetical protein [At5g34358.1]	-0.493033	-3.11195	0.189654	0.00933204
At5g37640	polyubiquitin (UBQ9) identical to polyubiquitin (ubq9) gene sequence GI:304120 from [Arabidopsis thaliana] [At5g37640.1]	0.41582	2.60508	0.197146	0.0349271
At5g38300	expressed protein predicted protein, rice [At5g38300.1]	0.448397	2.808	0.19017	0.0183802
At5g43640	40S ribosomal protein S15 (RPS15E) [At5g43640.1]	0.380616	2.40224	0.182176	0.0366834
At5g44620	cytochrome P450 family protein similar to cytocrhome P450 monooxygenase (GI:14334057) [Gossypium arboreum] [At5g44620.1]	0.44897	2.81171	0.175824	0.0106641
At5g47010	RNA helicase, putative similar to type 1 RNA helicase pNORF1 [Homo sapiens] GI:1885356 [At5g47010.1]	-0.482105	-3.03463	0.187099	0.00997352
At5g49215	glycoside hydrolase family 28 protein / polygalacturonase (pectinase) family protein weak similarity to polygalacturonase [Brassica napus] GI:1212786; contains PF00295: Glycosyl hydrolases family 28 [At5g49215.1]	-0.769322	-5.87926	0.168483	4.96694e-06
At5g49990	xanthine/uracil permease family protein similar to permease 1 [Zea mays] GI:7844006; contains Pfam profile: PF00860 Xanthine/uracil permeases family [At5g49990.1]	-0.441882	-2.76619	0.197945	0.0255915
At5g52050	MATE efflux protein-related contains Pfam profile PF01554: Uncharacterized membrane protein family [At5g52050.1]	0.472196	2.96617	0.191428	0.0136361
At5g53200	myb family transcription factor (TRIPTYCHON) contains Pfam profile: PF00249 myb-like DNA-binding domain [At5g53200.1]	-0.419544	-2.6275	0.199005	0.0350133
At5g54690	glycosyl transferase family 8 protein contains Pfam profile: PF01501 glycosyl transferase family 8 [At5g54690.1]	0.440299	2.75613	0.16808	0.00880381
At5g55160	small ubiquitin-like modifier 2 (SUMO) similar to ubiquitin-like protein SMT3 SP:P55852 from [Arabidopsis thaliana]; identical to cDNA small ubiquitin-like modifier 2 (SUMO) GI:22652843; contains Pfam profile PF00240: Ubiquitin family [At5g55160.1]	0.421705	2.64062	0.174662	0.0157611
At5g55780	DC1 domain-containing protein contains Pfam profile PF03107: DC1 domain [At5g55780.1]	0.673129	4.71118	0.171707	8.84706e-05
At5g56460	protein kinase, putative contains protein kinase domain, Pfam:PF00069 [At5g56460.1]	0.416707	2.6104	0.207097	0.0442056
At5g59270	lectin protein kinase family protein contains Pfam domains PF00139: Legume lectins beta domain and PF00069: Protein kinase domain [At5g59270.1]	-0.305398	-2.02022	0.125012	0.0145676
At5g60850	Dof-type zinc finger domain-containing protein similar to zinc finger protein OBP4 gi:5059396 from [Arabidopsis thaliana]; EMBL:AF155817 [At5g60850.1]	0.511127	3.24435	0.167481	0.0022744
At5g61750	cupin family protein similar to germin-like protein from Mesembryanthemum crystallinum, PIR:T12426 [SP|P45852], rhicadhesin receptor precursor (Germin-like protein) from Pisum sativum [SP|Q9S8P4]; contains Pfam profile PF00190: Cupin [At5g61750.1]	-0.363039	-2.30695	0.0787293	4.00302e-06
At5g63110	histone deacetylase, putative similar to SP|O22446 Histone deacetylase (HD) {Arabidopsis thaliana}; contains Pfam profile PF00850: Histone deacetylase family [At5g63110.1]	-0.408208	-2.55981	0.194669	0.0359995
At5g66080	protein phosphatase 2C family protein / PP2C family protein similar to Ser/Thr protein phosphatase 2C (PP2C6) (GI:15020818) [Arabidopsis thaliana]; similar to protein phosphatase 2C (GI:3608412) [Mesembryanthemum crystallinum]; contains Pfam PF00481 :...	0.389059	2.4494	0.17215	0.0238209
